# Supplementary material for: PARP1 Inhibitor and Trabectedin Combination Does Not Increase Tumor Mutational Burden in Advanced Sarcomas—A Preclinical and Translational Study
Source: Cancers (Basel). 2021 Dec 15;13(24):6295. doi: 10.3390/cancers13246295 (PMC8699802; doi:10.3390/cancers13246295)
Supplement: Supplementary file 1 [file cancers-13-06295-s001.zip › Supplementary Tables.xlsx]

## Sheet: Table_SNP_ID_SARCOMI
Supplementary Table S1
	402WT_CB50	402WT_CB80	402_WT_NT	402_WT_TMZ_150	402_shBRCA_CB100	402_shBRCA_CB150	402_shBRCA_NT	402_shBRCA_TMZ_250	A2780_CB100	A2780_CB180	A2780_NT	COV362_CB180	COV362_CB300	COV362_NT	DMR-D	DMR-basal	DMR4h3c	DMR72h3c	DMR_NT	DMR_TMZ_750	DMT-T	HT-1080_NT	HT-1080_TMZ_500	HT-1080_TMZ_750	IGROV1_CB180	IGROV1_CB500	IGROV1_NT	SJSA-basal	SJSA4h3c	SJSA72h3c	SJSACB-C_Xen-hg19	SJSACB-E_Xen-hg19	SJSANT-F_Xen-hg19	SJSANT-N_Xen-hg19	SJSA_NT	SJSA_TMZ_1000	SJSA_TMZ_2000	UWB1.289_BRCA_CB180	UWB1.289_BRCA_NT
402WT Treated CB50	100	99.6158	99.6738	99.5985	99.1635	99.3922	99.2804	98.3158	75.6719	76.1719	76.1343	83.2655	83.1352	82.5647	81.9564	81.9288	81.8041	81.9239	82.0147	81.9544	81.9185	81.7199	81.6712	81.638	81.1616	81.1058	79.4042	76.5138	76.464	74.672	76.5493	76.4817	76.422	76.4965	76.5536	76.4541	76.3924	82.0359	82.0781
402WT Treated CB80	99.6158	100	99.6067	99.6018	99.181	99.3976	99.2913	98.3506	76.1054	76.5961	76.5822	83.6095	83.504	82.8757	82.3781	82.3478	82.2186	82.3468	82.4267	82.3707	82.3302	82.156	82.1316	82.0783	81.6376	81.5736	79.8393	76.9093	76.8281	75.0391	76.9472	76.8688	76.8087	76.889	76.9289	76.8167	76.7553	82.3989	82.4544
402WT	99.6738	99.6067	100	99.5726	99.1315	99.2977	99.2152	98.2884	75.8661	76.3381	76.3425	83.4936	83.3669	82.7793	82.2365	82.2241	82.096	82.2382	82.3184	82.2429	82.2177	81.9989	81.9699	81.9289	81.537	81.4839	79.7875	76.7616	76.6783	74.9012	76.8075	76.7002	76.6609	76.7525	76.8049	76.6847	76.6144	82.3824	82.4124
402WT Treated TMZ 150	99.5985	99.6018	99.5726	100	99.2711	99.4942	99.4123	98.4718	75.7038	76.1982	76.1856	83.3679	83.2654	82.6812	82.0757	82.0728	81.9505	82.0808	82.1725	82.0871	82.0746	81.9244	81.8939	81.8477	81.3774	81.3306	79.6304	76.5656	76.4934	74.727	76.6327	76.5245	76.4942	76.5802	76.6366	76.5087	76.4393	82.19	82.2485
402_shBRCA_CB100	99.1635	99.181	99.1315	99.2711	100	99.4518	99.5469	98.7786	75.7928	76.2742	76.247	83.424	83.3026	82.6973	82.1649	82.1397	82.005	82.1402	82.2252	82.1586	82.1453	81.9427	81.912	81.8303	81.3408	81.2902	79.5536	76.6824	76.5903	74.8064	76.7119	76.6524	76.5806	76.661	76.714	76.5967	76.559	82.1838	82.2396
402_shBRCA_CB150	99.3922	99.3976	99.2977	99.4942	99.4518	100	99.5675	98.6314	76.0544	76.5595	76.5355	83.565	83.4303	82.8359	82.3219	82.2772	82.1892	82.2898	82.389	82.3174	82.3096	82.1669	82.1491	82.0673	81.589	81.5331	79.7957	76.9348	76.8394	75.0488	76.9764	76.885	76.8414	76.9118	76.986	76.8358	76.7836	82.3273	82.3919
402_shBRCA_NT	99.2804	99.2913	99.2152	99.4123	99.5469	99.5675	100	98.7021	76.0246	76.5507	76.5036	83.5973	83.4747	82.8951	82.2903	82.2963	82.16	82.2908	82.3874	82.3345	82.2859	82.1493	82.1	82.0507	81.5605	81.5134	79.7846	76.8908	76.7894	75.0188	76.9289	76.8423	76.8075	76.8735	76.9547	76.7926	76.7381	82.357	82.4103
402_shBRCA_TMZ_250	98.3158	98.3506	98.2884	98.4718	98.7786	98.6314	98.7021	100	76.0941	76.5824	76.5373	83.8776	83.7633	83.179	82.3303	82.2947	82.1739	82.3118	82.3801	82.3398	82.3115	82.0452	81.9936	81.9222	81.4533	81.4161	79.6787	76.953	76.8879	75.0977	76.9739	76.9166	76.8734	76.939	76.9636	76.8471	76.7537	82.3757	82.4434
A2780_CB100	75.6719	76.1054	75.8661	75.7038	75.7928	76.0544	76.0246	76.0941	100	99.6699	99.703	78.3803	78.283	77.0451	76.9302	76.9035	76.7988	76.9463	77.0423	76.907	76.9284	75.8393	75.8048	75.741	75.8257	75.7493	74.2436	77.4008	77.3988	76.1004	77.3941	77.3654	77.3536	77.3135	77.4819	77.3511	77.3637	77.6483	77.7402
A2780_CB180	76.1719	76.5961	76.3381	76.1982	76.2742	76.5595	76.5507	76.5824	99.6699	100	99.7522	78.9268	78.7984	77.5468	77.4476	77.4466	77.3377	77.493	77.5757	77.4336	77.4555	76.386	76.3831	76.2923	76.371	76.2693	74.7197	77.7782	77.7292	76.4209	77.754	77.7085	77.7144	77.6792	77.8582	77.7244	77.7366	78.2024	78.2907
A2780_NT	76.1343	76.5822	76.3425	76.1856	76.247	76.5355	76.5036	76.5373	99.703	99.7522	100	78.8025	78.6882	77.4358	77.4549	77.4624	77.3521	77.503	77.576	77.431	77.4494	76.3391	76.3032	76.223	76.2974	76.1882	74.6509	77.721	77.6549	76.3761	77.697	77.6547	77.6308	77.6253	77.8074	77.637	77.6666	78.1317	78.2242
COV362_CB180	83.2655	83.6095	83.4936	83.3679	83.424	83.565	83.5973	83.8776	78.3803	78.9268	78.8025	100	99.7318	99.7516	84.8819	84.8275	84.869	84.9105	84.9562	84.9008	84.9115	83.1618	82.9735	83.0922	82.4384	82.3492	78.9053	79.07	79.0234	77.2189	79.1599	79.1136	79.0815	79.0901	79.0957	79.0022	78.9354	86.9368	87.0817
COV362_CB300	83.1352	83.504	83.3669	83.2654	83.3026	83.4303	83.4747	83.7633	78.283	78.7984	78.6882	99.7318	100	99.7183	84.7561	84.7557	84.7701	84.8296	84.876	84.8146	84.8257	83.0729	82.9226	82.9976	82.3938	82.3019	78.8645	78.9004	78.8319	77.0851	79.0214	78.9493	78.9316	78.9444	78.941	78.845	78.7809	86.8567	86.9777
COV362_NT	82.5647	82.8757	82.7793	82.6812	82.6973	82.8359	82.8951	83.179	77.0451	77.5468	77.4358	99.7516	99.7183	100	84.2202	84.2024	84.2394	84.2788	84.3227	84.291	84.252	82.3937	82.238	82.3142	81.7412	81.652	78.2703	78.1817	78.1332	76.4179	78.2846	78.2508	78.2083	78.2313	78.2299	78.1257	78.0596	86.2824	86.4404
DMR-D	81.9564	82.3781	82.2365	82.0757	82.1649	82.3219	82.2903	82.3303	76.9302	77.4476	77.4549	84.8819	84.7561	84.2202	100	99.6616	98.9683	99.3667	99.5749	99.4891	99.4129	82.2765	82.1747	82.2451	82.0116	81.9428	80.2714	77.5638	77.4916	75.6796	77.608	77.6033	77.5516	77.5662	77.5971	77.4733	77.4681	83.6215	83.7213
DMR-basal	81.9288	82.3478	82.2241	82.0728	82.1397	82.2772	82.2963	82.2947	76.9035	77.4466	77.4624	84.8275	84.7557	84.2024	99.6616	100	99.0554	99.359	99.5498	99.4699	99.382	82.2602	82.1984	82.2499	82.0045	81.9161	80.2461	77.5864	77.4884	75.6718	77.6177	77.6147	77.57	77.5695	77.6123	77.4904	77.4544	83.6212	83.6842
DMR4h3c	81.8041	82.2186	82.096	81.9505	82.005	82.1892	82.16	82.1739	76.7988	77.3377	77.3521	84.869	84.7701	84.2394	98.9683	99.0554	100	99.2904	98.9944	99.1046	99.2392	82.1543	82.0761	82.1236	81.9166	81.8385	80.1729	77.5599	77.4379	75.6815	77.5597	77.5496	77.5213	77.4939	77.5584	77.4458	77.4111	83.8176	83.9197
DMR72h3c	81.9239	82.3468	82.2382	82.0808	82.1402	82.2898	82.2908	82.3118	76.9463	77.493	77.503	84.9105	84.8296	84.2788	99.3667	99.359	99.2904	100	99.3406	99.2951	99.3323	82.3131	82.2177	82.256	82.0117	81.9507	80.2753	77.6842	77.5644	75.7838	77.6945	77.6801	77.6421	77.6374	77.7032	77.5693	77.5804	83.7783	83.8668
DMR_NT	82.0147	82.4267	82.3184	82.1725	82.2252	82.389	82.3874	82.3801	77.0423	77.5757	77.576	84.9562	84.876	84.3227	99.5749	99.5498	98.9944	99.3406	100	99.5001	99.3543	82.3622	82.2881	82.3387	82.1348	82.0451	80.3777	77.6812	77.5847	75.766	77.7202	77.7342	77.6611	77.6644	77.7312	77.6038	77.5891	83.8021	83.873
DMR_TMZ_750	81.9544	82.3707	82.2429	82.0871	82.1586	82.3174	82.3345	82.3398	76.907	77.4336	77.431	84.9008	84.8146	84.291	99.4891	99.4699	99.1046	99.2951	99.5001	100	99.3471	82.2651	82.1782	82.2245	82.0204	81.9566	80.2976	77.5656	77.4612	75.6573	77.5985	77.5837	77.5541	77.5341	77.6048	77.4798	77.4434	83.7458	83.8151
DMT-T	81.9185	82.3302	82.2177	82.0746	82.1453	82.3096	82.2859	82.3115	76.9284	77.4555	77.4494	84.9115	84.8257	84.252	99.4129	99.382	99.2392	99.3323	99.3543	99.3471	100	82.2661	82.192	82.234	81.9428	81.8729	80.2259	77.6126	77.5151	75.7166	77.6253	77.6518	77.5778	77.5573	77.65	77.4924	77.4887	83.7297	83.8347
HT-1080_NT	81.7199	82.156	81.9989	81.9244	81.9427	82.1669	82.1493	82.0452	75.8393	76.386	76.3391	83.1618	83.0729	82.3937	82.2765	82.2602	82.1543	82.3131	82.3622	82.2651	82.2661	100	99.6495	99.6534	82.0038	81.9743	80.2187	76.6741	76.5772	74.7327	76.714	76.6416	76.6477	76.6121	76.7368	76.6037	76.5091	82.4297	82.4712
HT-1080_TMZ_500	81.6712	82.1316	81.9699	81.8939	81.912	82.1491	82.1	81.9936	75.8048	76.3831	76.3032	82.9735	82.9226	82.238	82.1747	82.1984	82.0761	82.2177	82.2881	82.1782	82.192	99.6495	100	99.6274	81.9432	81.882	80.1406	76.5841	76.4987	74.6345	76.5991	76.56	76.5603	76.5285	76.6622	76.4956	76.4051	82.3105	82.349
HT-1080_TMZ_750	81.638	82.0783	81.9289	81.8477	81.8303	82.0673	82.0507	81.9222	75.741	76.2923	76.223	83.0922	82.9976	82.3142	82.2451	82.2499	82.1236	82.256	82.3387	82.2245	82.234	99.6534	99.6274	100	81.9277	81.8902	80.1602	76.5779	76.4663	74.5924	76.5896	76.5093	76.5176	76.5184	76.6021	76.4691	76.3957	82.3603	82.4073
IGROV1_CB180	81.1616	81.6376	81.537	81.3774	81.3408	81.589	81.5605	81.4533	75.8257	76.371	76.2974	82.4384	82.3938	81.7412	82.0116	82.0045	81.9166	82.0117	82.1348	82.0204	81.9428	82.0038	81.9432	81.9277	100	99.6185	99.5669	76.5981	76.5244	74.7219	76.5831	76.5218	76.5197	76.4822	76.6708	76.49	76.4648	81.9799	82.0318
IGROV1_CB500	81.1058	81.5736	81.4839	81.3306	81.2902	81.5331	81.5134	81.4161	75.7493	76.2693	76.1882	82.3492	82.3019	81.652	81.9428	81.9161	81.8385	81.9507	82.0451	81.9566	81.8729	81.9743	81.882	81.8902	99.6185	100	99.5844	76.5863	76.4569	74.689	76.514	76.4997	76.4954	76.4383	76.6043	76.4287	76.3987	81.9024	81.9544
IGROV1_NT	79.4042	79.8393	79.7875	79.6304	79.5536	79.7957	79.7846	79.6787	74.2436	74.7197	74.6509	78.9053	78.8645	78.2703	80.2714	80.2461	80.1729	80.2753	80.3777	80.2976	80.2259	80.2187	80.1406	80.1602	99.5669	99.5844	100	74.9417	74.841	73.233	74.9356	74.8688	74.8809	74.8562	75.0005	74.825	74.8047	80.3216	80.3618
SJSA-basal	76.5138	76.9093	76.7616	76.5656	76.6824	76.9348	76.8908	76.953	77.4008	77.7782	77.721	79.07	78.9004	78.1817	77.5638	77.5864	77.5599	77.6842	77.6812	77.5656	77.6126	76.6741	76.5841	76.5779	76.5981	76.5863	74.9417	100	99.6746	99.6219	99.1547	99.3048	99.3159	99.2466	99.6341	99.6044	99.5406	78.2646	78.3884
SJSA4h3c	76.464	76.8281	76.6783	76.4934	76.5903	76.8394	76.7894	76.8879	77.3988	77.7292	77.6549	79.0234	78.8319	78.1332	77.4916	77.4884	77.4379	77.5644	77.5847	77.4612	77.5151	76.5772	76.4987	76.4663	76.5244	76.4569	74.841	99.6746	100	99.6241	99.1898	99.2891	99.2999	99.2725	99.6286	99.6321	99.5317	78.1919	78.3248
SJSA72h3c	74.672	75.0391	74.9012	74.727	74.8064	75.0488	75.0188	75.0977	76.1004	76.4209	76.3761	77.2189	77.0851	76.4179	75.6796	75.6718	75.6815	75.7838	75.766	75.6573	75.7166	74.7327	74.6345	74.5924	74.7219	74.689	73.233	99.6219	99.6241	100	99.1666	99.2803	99.2911	99.2203	99.6179	99.5559	99.4959	76.3832	76.4733
SJSACB-C_Xen-hg19	76.5493	76.9472	76.8075	76.6327	76.7119	76.9764	76.9289	76.9739	77.3941	77.754	77.697	79.1599	79.0214	78.2846	77.608	77.6177	77.5597	77.6945	77.7202	77.5985	77.6253	76.714	76.5991	76.5896	76.5831	76.514	74.9356	99.1547	99.1898	99.1666	100	99.3982	99.3944	99.4497	99.1798	99.1792	99.0934	78.2955	78.4017
SJSACB-E_Xen-hg19	76.4817	76.8688	76.7002	76.5245	76.6524	76.885	76.8423	76.9166	77.3654	77.7085	77.6547	79.1136	78.9493	78.2508	77.6033	77.6147	77.5496	77.6801	77.7342	77.5837	77.6518	76.6416	76.56	76.5093	76.5218	76.4997	74.8688	99.3048	99.2891	99.2803	99.3982	100	99.4625	99.4315	99.2625	99.2273	99.1764	78.2583	78.3698
SJSANT-F_Xen-hg19	76.422	76.8087	76.6609	76.4942	76.5806	76.8414	76.8075	76.8734	77.3536	77.7144	77.6308	79.0815	78.9316	78.2083	77.5516	77.57	77.5213	77.6421	77.6611	77.5541	77.5778	76.6477	76.5603	76.5176	76.5197	76.4954	74.8809	99.3159	99.2999	99.2911	99.3944	99.4625	100	99.4443	99.2934	99.2456	99.1783	78.1897	78.3368
SJSANT-N_Xen-hg19	76.4965	76.889	76.7525	76.5802	76.661	76.9118	76.8735	76.939	77.3135	77.6792	77.6253	79.0901	78.9444	78.2313	77.5662	77.5695	77.4939	77.6374	77.6644	77.5341	77.5573	76.6121	76.5285	76.5184	76.4822	76.4383	74.8562	99.2466	99.2725	99.2203	99.4497	99.4315	99.4443	100	99.2663	99.2237	99.1915	78.2153	78.3176
SJSA_NT	76.5536	76.9289	76.8049	76.6366	76.714	76.986	76.9547	76.9636	77.4819	77.8582	77.8074	79.0957	78.941	78.2299	77.5971	77.6123	77.5584	77.7032	77.7312	77.6048	77.65	76.7368	76.6622	76.6021	76.6708	76.6043	75.0005	99.6341	99.6286	99.6179	99.1798	99.2625	99.2934	99.2663	100	99.6651	99.583	78.2939	78.4173
SJSA_TMZ_1000	76.4541	76.8167	76.6847	76.5087	76.5967	76.8358	76.7926	76.8471	77.3511	77.7244	77.637	79.0022	78.845	78.1257	77.4733	77.4904	77.4458	77.5693	77.6038	77.4798	77.4924	76.6037	76.4956	76.4691	76.49	76.4287	74.825	99.6044	99.6321	99.5559	99.1792	99.2273	99.2456	99.2237	99.6651	100	99.5571	78.1463	78.2988
SJSA_TMZ_2000	76.3924	76.7553	76.6144	76.4393	76.559	76.7836	76.7381	76.7537	77.3637	77.7366	77.6666	78.9354	78.7809	78.0596	77.4681	77.4544	77.4111	77.5804	77.5891	77.4434	77.4887	76.5091	76.4051	76.3957	76.4648	76.3987	74.8047	99.5406	99.5317	99.4959	99.0934	99.1764	99.1783	99.1915	99.583	99.5571	100	78.1892	78.3067
UWB1.289_BRCA_CB180	82.0359	82.3989	82.3824	82.19	82.1838	82.3273	82.357	82.3757	77.6483	78.2024	78.1317	86.9368	86.8567	86.2824	83.6215	83.6212	83.8176	83.7783	83.8021	83.7458	83.7297	82.4297	82.3105	82.3603	81.9799	81.9024	80.3216	78.2646	78.1919	76.3832	78.2955	78.2583	78.1897	78.2153	78.2939	78.1463	78.1892	100	99.7595
UWB1.289_BRCA_NT	82.0781	82.4544	82.4124	82.2485	82.2396	82.3919	82.4103	82.4434	77.7402	78.2907	78.2242	87.0817	86.9777	86.4404	83.7213	83.6842	83.9197	83.8668	83.873	83.8151	83.8347	82.4712	82.349	82.4073	82.0318	81.9544	80.3618	78.3884	78.3248	76.4733	78.4017	78.3698	78.3368	78.3176	78.4173	78.2988	78.3067	99.7595	100
Supplementary Table S2
PATHWAY	GENE	PATHWAY	GENE	PATHWAY	GENE	PATHWAY	GENE	PATHWAY	GENE	PATHWAY	GENE	PATHWAY	GENE	PATHWAY	GENE	PATHWAY	GENE	PATHWAY	GENE	PATHWAY	GENE
BER	ALKBH1	DDR	ACTR5	DDR	COPS5	DDR	JMY	DDR	TRRAP	DDR	USP47	HRFA	EXD2	HRFA	NSMCE2	HRFA	RFWD3	MMR	MSH4	NER	PPIE
	ALKBH2		ACTR8		COPS6		KAT5		TTC5		USP7		FAAP100		NSMCE3		RMI1		MSH5		PRIMPOL
	ALKBH3		ANKLE1		COPS7A		KDM2A		UBA52		YY1		FAAP20		NSMCE4A		RMI2		MSH6		RAD18
	ALKBH5		APBB1		COPS7B		KDM4D		UBA7		YY1AP1		FAAP24		NUCKS1		RNF138		PCLAF		RAD23A
	APEX1		APLF		COPS8		MNAT1		UBB		ZBTB1		FANCA		ORAOV1		RNF168		PCNA		RAD23B
	APEX2		ASF1A		CRY2		MTA1		UBC	HRFA	ABRAXAS1		FANCB		PAGR1		RNF8		PMS1		RPS3
	CHD1L		ATRIP		CSNK1D		MTOR		UBE2A		AP5S1		FANCC		PALB2		SFR1		PMS2		SHPRH
	CHRNA4		ATRX		CUL4A		PIAS4		UBE2B		AP5Z1		FANCD2		PAPD7		SLX1A		RFC1		SLF1
	FAN1		ATXN3		CUL4B		RCHY1		UBE2D3		ATM		FANCE		PARP1		SLX1B	NER	DDB1		SLF2
	FEN1		BACH1		DOT1L		RNF111		UBE2F		ATR		FANCF		PARP2		SLX4		DDB2		TCEA1
	FTO		BTG2		DTL		RPA1		UBE2I		BABAM1		FANCG		PARP3		SMARCA5		ERCC1		UVRAG
	LIG1		CCNH		DTX3L		RPA2		UBE2L6		BABAM2		FANCI		PARP4		SMARCAD1		ERCC2		UVSSA
	LIG3		CCNO		EID3		RPA3		UBE2N		BARD1		FANCL		PARP9		SMARCB1		ERCC3		XAB2
	LIG4		CDC14B		EP300		RPA4		UBE2NL		BCCIP		FANCM		PARPBP		SPIDR		ERCC4		XPA
	MGMT		CDC5L		EPC2		RPS27A		UBE2T		BLM		FBH1		PAXIP1		SPO11		ERCC5		XPC
	MPG		CDC7		FOXM1		RPS27L		UBE2U		BRCA1		GEN1		PNKP		SWI5		ERCC6	NHEJ	ATP23
	MUTYH		CDK1		GADD45A		SEM1		UBE2V1		BRCA2		HELB		PPP5C		SWSAP1		ERCC6L2		CYREN
	NEIL1		CDK2		HERC2		SETD2		UBE2V2		BRCC3		HELQ		RAD50		TEX15		ERCC8		NHEJ1
	NEIL2		CDK7		HINFP		SMG1		UBE2W		BRIP1		INIP		RAD51		TNKS1BP1		EXO5		PAXX
	NEIL3		CDK9		HSPA1A		SSRP1		UBR5		CCDC155		KIN		RAD51AP1		TOP3A		GPS1		PRKDC
	NTHL1		CDKN2D		HSPA1B		SUMO1		UCHL5		CENPS		MCMDC2		RAD51B		WRN		GTF2H1		RBM14
	NUDT1		CHAF1A		HUS1		SUMO2		UFD1		DCLRE1A		MDC1		RAD51C		WRNIP1		GTF2H2		RBM14-RBM4
	OGG1		CHAF1B		HUS1B		SUMO3		UHRF1		DCLRE1B		MEIOB		RAD51D		XRCC2		GTF2H2C		RIF1
	POLE		CHEK1		HUWE1		TFPT		UIMC1		DCLRE1C		MEIOC		RAD52		XRCC3		GTF2H2C_2		SETMAR
	POLE2		CHEK2		INO80		TONSL		UPF1		DDX1		MND1		RAD54B		ZSWIM7		GTF2H3		TDP1
	SMUG1		CIB1		INO80B		TP53		USP1		DDX11		MORF4L1		RAD54L	MMR	EXO1		GTF2H4		TDP2
	TDG		CINP		INO80C		TP73		USP10		DMC1		MRE11		RBBP8		MBD4		GTF2H5		TP53BP1
	UNG		CLSPN		INO80D		TRIM25		USP28		DNA2		MRNIP		REC8		MLH1		ISY1		VCP
	XRCC1		COPS2		INO80E		TRIM28		USP3		EME1		MUS81		RECQL		MLH3		ISY1-RAB43		XRCC4
DDR	ABL1		COPS3		INTS3		TRIP12		USP43		EME2		NBN		RECQL4		MSH2		MC1R		XRCC5
	ACTL6A		COPS4		ISG15		TRIP13		USP45		EMSY		NSMCE1		RECQL5		MSH3		MMS19		XRCC6
